# Supplementary material for: Does Prior Experience Matter? Intention to Undergo Cervical Cancer Screening among Rural Women in South-Central Ethiopia
Source: Curr Oncol. 2024 Aug 24;31(9):4908–16. doi: 10.3390/curroncol31090363 (PMC11431658; doi:10.3390/curroncol31090363)
Supplement: Supplementary file 1 [file curroncol-31-00363-s001.zip]

Archive with 1 entries (1 files):
- curroncol-3128655-supplementary.pdf
